# Supplementary material for: Characterization of Volatile and Particulate Emissions from Desktop 3D Printers
Source: Sensors (Basel). 2023 Dec 6;23(24):9660. doi: 10.3390/s23249660 (PMC10747962; doi:10.3390/s23249660)
Supplement: Supplementary file 1 [file sensors-23-09660-s001.zip]

Archive with 1 entries (1 files):
- sensors-2741555-supplementary.pdf
